# Supplementary material for: Comparative Analysis of Aggregation of β- and γ-Synucleins in Vertebrates
Source: Biomolecules. 2025 Aug 26;15(9):1231. doi: 10.3390/biom15091231 (PMC12467708; doi:10.3390/biom15091231)
Supplement: Supplementary file 1 [file biomolecules-15-01231-s001.zip]

Archive with 17 entries (17 files):
- Figure S17_600dpi (pixel-inch).tif
- Figure S1_600dpi (pixel-inch).tif
- Figure S2_600dpi (pixel-inch).tif
- Figure S3_600dpi (pixel-inch).tif
- Figure S4_600dpi (pixel-inch).tif
- Figure S5_600dpi (pixel-inch).tif
- Figure S6_600dpi (pixel-inch).tif
- Figure S7_600dpi (pixel-inch).tif
- Figure S8_600dpi (pixel-inch).tif
- Figure S9_600dpi (pixel-inch).tif
- Figure S10_600dpi (pixel-inch).tif
- Figure S11_600dpi (pixel-inch).tif
- Figure S12_600dpi (pixel-inch).tif
- Figure S13_600dpi (pixel-inch).tif
- Figure S14_600dpi (pixel-inch).tif
- Figure S15_600dpi (pixel-inch).tif
- Figure S16_600dpi (pixel-inch).tif
